# Supplementary material for: Effects of Mechanical Deformation on the Opto-Electronic Responses, Reactivity, and Performance of Conjugated Polymers: A DFT Study
Source: Polymers (Basel). 2022 Mar 26;14(7):1354. doi: 10.3390/polym14071354 (PMC9002523; doi:10.3390/polym14071354)
Supplement: Supplementary file 1 [file polymers-14-01354-s001.zip]

Archive with 1 entries (1 files):
- polymers-1493398-supplementary.pdf
